# Supplementary material for: Computational Analysis of the Tripartite Interaction of Phasins (PhaP4 and 5)-Sigma Factor (σ24)-DNA of Azospirillum brasilense Sp7
Source: Polymers (Basel). 2024 Feb 23;16(5):611. doi: 10.3390/polym16050611 (PMC10934627; doi:10.3390/polym16050611)
Supplement: Supplementary file 1 [file polymers-16-00611-s001.zip]

Archive with 1 entries (1 files):
- polymers-2790168-supplementary.xlsx
