# Supplementary material for: Computational Analysis of the Tripartite Interaction of Phasins (PhaP4 and 5)-Sigma Factor (σ24)-DNA of Azospirillum brasilense Sp7
Source: Polymers (Basel). 2024 Feb 23;16(5):611. doi: 10.3390/polym16050611 (PMC10934627; doi:10.3390/polym16050611)
Supplement: Supplementary file 1 [file polymers-16-00611-s001.zip › polymers-2790168-supplementary.xlsx]

## Sheet: PhaP4-RpoE
Interaction types in molecular docking between PhaP4 and RpoE ( σ24 factor), detected by BIOVIA Discovery Studio Visualizer
Name	Distance (Ǻ)	Category	Types	From	From chemistry	To	To chemistry	Angle XDA	Angle DAY	Theta
RpoE:ARG177:HH12 - PhaP4:ASP46:OD2	1.73844	Hydrogen Bond;Electrostatic	Salt Bridge;Attractive Charge	RpoE:ARG177:HH12	H-Donor;Positive	PhaP4:ASP46:OD2	H-Acceptor;Negative	146.136	99.679
RpoE:ARG177:HH22 - PhaP4:ASP46:OD2	2.05503	Hydrogen Bond;Electrostatic	Salt Bridge;Attractive Charge	RpoE:ARG177:HH22	H-Donor;Positive	PhaP4:ASP46:OD2	H-Acceptor;Negative	134.945	120.057
RpoE:ARG69:NH1 - PhaP4:GLU178:OE1	3.46548	Electrostatic	Attractive Charge	RpoE:ARG69:NH1	Positive	PhaP4:GLU178:OE1	Negative
RpoE:ARG102:NH2 - PhaP4:GLU160:OE2	4.10562	Electrostatic	Attractive Charge	RpoE:ARG102:NH2	Positive	PhaP4:GLU160:OE2	Negative
RpoE:ARG177:NH2 - PhaP4:ASP46:OD1	4.50977	Electrostatic	Attractive Charge	RpoE:ARG177:NH2	Positive	PhaP4:ASP46:OD1	Negative
PhaP4:ARG176:NH1 - RpoE:GLU72:OE1	3.71683	Electrostatic	Attractive Charge	PhaP4:ARG176:NH1	Positive	RpoE:GLU72:OE1	Negative
PhaP4:ARG176:NH2 - RpoE:GLU72:OE2	4.3285	Electrostatic	Attractive Charge	PhaP4:ARG176:NH2	Positive	RpoE:GLU72:OE2	Negative
RpoE:ARG70:HE - PhaP4:ASN174:OD1	2.60377	Hydrogen Bond	Conventional Hydrogen Bond	RpoE:ARG70:HE	H-Donor	PhaP4:ASN174:OD1	H-Acceptor	100.193	135.244
RpoE:ARG70:HH22 - PhaP4:VAL170:O	2.18677	Hydrogen Bond	Conventional Hydrogen Bond	RpoE:ARG70:HH22	H-Donor	PhaP4:VAL170:O	H-Acceptor	106.717	109.966
RpoE:ARG92:HH21 - PhaP4:ASN174:OD1	2.94821	Hydrogen Bond	Conventional Hydrogen Bond	RpoE:ARG92:HH21	H-Donor	PhaP4:ASN174:OD1	H-Acceptor	108.897	106.781
PhaP4:GLN83:HE21 - RpoE:GLU72:OE2	1.67848	Hydrogen Bond	Conventional Hydrogen Bond	PhaP4:GLN83:HE21	H-Donor	RpoE:GLU72:OE2	H-Acceptor	131.593	148.011
PhaP4:ALA177:HA - RpoE:ARG69:O	3.06869	Hydrogen Bond	Carbon Hydrogen Bond	PhaP4:ALA177:HA	H-Donor	RpoE:ARG69:O	H-Acceptor	114.732	124.51
RpoE:ALA163 - PhaP4:VAL156	4.94416	Hydrophobic	Alkyl	RpoE:ALA163	Alkyl	PhaP4:VAL156	Alkyl
PhaP4:VAL158 - RpoE:LEU169	5.07837	Hydrophobic	Alkyl	PhaP4:VAL158	Alkyl	RpoE:LEU169	Alkyl
PhaP4:ALA177 - RpoE:ARG69	3.16565	Hydrophobic	Alkyl	PhaP4:ALA177	Alkyl	RpoE:ARG69	Alkyl
PhaP4:ALA177 - RpoE:ARG70	4.41544	Hydrophobic	Alkyl	PhaP4:ALA177	Alkyl	RpoE:ARG70	Alkyl
RpoE:TRP68 - PhaP4:ALA181	5.34936	Hydrophobic	Pi-Alkyl	RpoE:TRP68	Pi-Orbitals	PhaP4:ALA181	Alkyl
PhaP4:TRP109 - RpoE:PRO168	4.67601	Hydrophobic	Pi-Alkyl	PhaP4:TRP109	Pi-Orbitals	RpoE:PRO168	Alkyl

## Sheet: PhaP5-RpoE
Interaction types in molecular docking between PhaP5 and RpoE (σ24 factor), detected by BIOVIA Discovery Studio Visualizer
Name	Distance	Category	Types	From	From chemistry	To	To chemistry	Angle XDA	Angle DAY	Theta
PhaP5:ARG3:HH11 - RpoE:ASP122:OD2	2.02932	Hydrogen Bond;Electrostatic	Salt Bridge;Attractive Charge	PhaP5:ARG3:HH11	H-Donor;Positive	RpoE:ASP122:OD2	H-Acceptor;Negative	102.967	116.643
RpoE:ARG127:NH2 - PhaP5:GLU86:OE1	5.43043	Electrostatic	Attractive Charge	RpoE:ARG127:NH2	Positive	PhaP5:GLU86:OE1	Negative
RpoE:ARG134:NH1 - PhaP5:GLU86:OE2	4.73496	Electrostatic	Attractive Charge	RpoE:ARG134:NH1	Positive	PhaP5:GLU86:OE2	Negative
RpoE:ARG134:NH2 - PhaP5:GLU86:OE1	5.45645	Electrostatic	Attractive Charge	RpoE:ARG134:NH2	Positive	PhaP5:GLU86:OE1	Negative
RpoE:ARG182:NH2 - PhaP5:GLU128:OE1	5.1283	Electrostatic	Attractive Charge	RpoE:ARG182:NH2	Positive	PhaP5:GLU128:OE1	Negative
PhaP5:ARG3:NH2 - RpoE:ASP122:OD1	4.89432	Electrostatic	Attractive Charge	PhaP5:ARG3:NH2	Positive	RpoE:ASP122:OD1	Negative
RpoE:ARG138:HH22 - PhaP5:ALA90:O	1.82842	Hydrogen Bond	Conventional Hydrogen Bond	RpoE:ARG138:HH22	H-Donor	PhaP5:ALA90:O	H-Acceptor	106.871	96.025
PhaP5:ARG3:HH22 - RpoE:ALA126:O	2.75924	Hydrogen Bond	Conventional Hydrogen Bond	PhaP5:ARG3:HH22	H-Donor	RpoE:ALA126:O	H-Acceptor	107.541	101.947
PhaP5:GLU10:HN - RpoE:ASP146:OD1	2.70014	Hydrogen Bond	Conventional Hydrogen Bond	PhaP5:GLU10:HN	H-Donor	RpoE:ASP146:OD1	H-Acceptor	110.617	145.58
RpoE:GLU128:HA - PhaP5:GLN89:OE1	2.21704	Hydrogen Bond	Carbon Hydrogen Bond	RpoE:GLU128:HA	H-Donor	PhaP5:GLN89:OE1	H-Acceptor	138.446	91.999
RpoE:PRO141:HA - PhaP5:GLU131:OE2	2.10223	Hydrogen Bond	Carbon Hydrogen Bond	RpoE:PRO141:HA	H-Donor	PhaP5:GLU131:OE2	H-Acceptor	170.423	124.493
RpoE:PRO142:HD1 - PhaP5:GLU131:OE1	2.24304	Hydrogen Bond	Carbon Hydrogen Bond	RpoE:PRO142:HD1	H-Donor	PhaP5:GLU131:OE1	H-Acceptor	104.253	103.195
RpoE:SER190:HB2 - PhaP5:GLN96:OE1	1.73558	Hydrogen Bond	Carbon Hydrogen Bond	RpoE:SER190:HB2	H-Donor	PhaP5:GLN96:OE1	H-Acceptor	151.489	90.727
RpoE:ARG138:NH1 - PhaP5:TYR139	2.82952	Electrostatic	Pi-Cation	RpoE:ARG138:NH1	Positive	PhaP5:TYR139	Pi-Orbitals			37.312
RpoE:PHE153 - PhaP5:ARG4	5.29159	Hydrophobic	Pi-Alkyl	RpoE:PHE153	Pi-Orbitals	PhaP5:ARG4	Alkyl
PhaP5:HIS135 - RpoE:ARG138	4.83116	Hydrophobic	Pi-Alkyl	PhaP5:HIS135	Pi-Orbitals	RpoE:ARG138	Alkyl

## Sheet: PhaP4-DNA
Interaction types in molecular docking between PhaP4 and DNA, detected by BIOVIA Discovery Studio Visualizer
Name	Distance	Category	Types	From	From chemistry	To	To chemistry	Angle XDA	Angle DAY	Theta
PhaP4:ARG27:NH1 - DNA:DT248:OP2	3.33746	Hydrogen Bond;Electrostatic	Salt Bridge	PhaP4:ARG27:NH1	H-Donor	DNA:DT248:OP2	H-Acceptor	31.378	143.254
PhaP4:ARG12:NH1 - DNA:DG244:OP1	4.96965	Electrostatic	Attractive Charge	PhaP4:ARG12:NH1	Positive	DNA:DG244:OP1	Negative
PhaP4:ARG12:NH1 - DNA:DC245:OP1	3.70949	Electrostatic	Attractive Charge	PhaP4:ARG12:NH1	Positive	DNA:DC245:OP1	Negative
PhaP4:LYS17:NZ - DNA:DA225:OP2	4.86298	Electrostatic	Attractive Charge	PhaP4:LYS17:NZ	Positive	DNA:DA225:OP2	Negative
PhaP4:LYS17:NZ - DNA:DC226:OP2	5.40582	Electrostatic	Attractive Charge	PhaP4:LYS17:NZ	Positive	DNA:DC226:OP2	Negative
PhaP4:ARG19:NH1 - DNA:DG246:OP2	4.4745	Electrostatic	Attractive Charge	PhaP4:ARG19:NH1	Positive	DNA:DG246:OP2	Negative
PhaP4:ARG39:NH2 - DNA:DG220:OP1	5.02999	Electrostatic	Attractive Charge	PhaP4:ARG39:NH2	Positive	DNA:DG220:OP1	Negative
DNA:DC249:N4 - PhaP4:ASP24:OD2	3.00086	Hydrogen Bond	Conventional Hydrogen Bond	DNA:DC249:N4	H-Donor	PhaP4:ASP24:OD2	H-Acceptor	40.022	115.926
PhaP4:ARG28:NH1 - DNA:DA222:N7	2.42762	Hydrogen Bond	Conventional Hydrogen Bond	PhaP4:ARG28:NH1	H-Donor	DNA:DA222:N7	H-Acceptor	47.403	91.608
PhaP4:THR32:OG1 - DNA:DA221:OP2	2.56819	Hydrogen Bond	Conventional Hydrogen Bond	PhaP4:THR32:OG1	H-Donor	DNA:DA221:OP2	H-Acceptor	59.907	105.946
PhaP4:ARG28:NH1 - DNA:DA221	4.04234	Electrostatic	Pi-Cation	PhaP4:ARG28:NH1	Positive	DNA:DA221	Pi-Orbitals			22.101
PhaP4:ARG28:NH1 - DNA:DA221	4.88782	Electrostatic	Pi-Cation	PhaP4:ARG28:NH1	Positive	DNA:DA221	Pi-Orbitals			39.838
PhaP4:ARG28:NH2 - DNA:DC249	4.91178	Electrostatic	Pi-Cation	PhaP4:ARG28:NH2	Positive	DNA:DC249	Pi-Orbitals			37.449
PhaP4:ASN20:ND2 - DNA:DG246	3.28852	Hydrogen Bond	Pi-Donor Hydrogen Bond	PhaP4:ASN20:ND2	H-Donor	DNA:DG246	Pi-Orbitals			31.639
DNA:DG223 - PhaP4:VAL21	3.95875	Hydrophobic	Pi-Alkyl	DNA:DG223	Pi-Orbitals	PhaP4:VAL21	Alkyl
DNA:DG224 - PhaP4:VAL21	4.53013	Hydrophobic	Pi-Alkyl	DNA:DG224	Pi-Orbitals	PhaP4:VAL21	Alkyl
DNA:DA225 - PhaP4:LYS17	4.76215	Hydrophobic	Pi-Alkyl	DNA:DA225	Pi-Orbitals	PhaP4:LYS17	Alkyl
DNA:DG246 - PhaP4:ALA16	5.3291	Hydrophobic	Pi-Alkyl	DNA:DG246	Pi-Orbitals	PhaP4:ALA16	Alkyl

## Sheet: Phap5-DNA
Interaction types in molecular docking between PhaP5 and DNA, detected by BIOVIA Discovery Studio Visualizer
Name	Distance (Ǻ)	Category	Types	From	From chemistry	To	To chemistry	Angle XDA	Angle DAY	Theta
PhaP5:ARG124:NH2 - DNA:DC277:OP2	3.79628	Hydrogen Bond;Electrostatic	Salt Bridge	PhaP5:ARG124:NH2	H-Donor	DNA:DC277:OP2	H-Acceptor	59.677	176.431
PhaP5:ARG3:NH1 - DNA:DA206:OP1	4.20911	Electrostatic	Attractive Charge	PhaP5:ARG3:NH1	Positive	DNA:DA206:OP1	Negative
PhaP5:ARG4:NH1 - DNA:DA271:OP1	5.25982	Electrostatic	Attractive Charge	PhaP5:ARG4:NH1	Positive	DNA:DA271:OP1	Negative
PhaP5:ARG4:NH2 - DNA:DA271:OP2	4.29399	Electrostatic	Attractive Charge	PhaP5:ARG4:NH2	Positive	DNA:DA271:OP2	Negative
PhaP5:ARG14:NH2 - DNA:DG273:OP2	5.00697	Electrostatic	Attractive Charge	PhaP5:ARG14:NH2	Positive	DNA:DG273:OP2	Negative
PhaP5:ARG123:NH1 - DNA:DC194:OP2	5.47108	Electrostatic	Attractive Charge	PhaP5:ARG123:NH1	Positive	DNA:DC194:OP2	Negative
PhaP5:ARG124:NH1 - DNA:DT276:OP2	4.89143	Electrostatic	Attractive Charge	PhaP5:ARG124:NH1	Positive	DNA:DT276:OP2	Negative
PhaP5:ARG3:NH1 - DNA:DA205:O3'	3.37567	Hydrogen Bond	Conventional Hydrogen Bond	PhaP5:ARG3:NH1	H-Donor	DNA:DA205:O3'	H-Acceptor	38.848	117.517
PhaP5:ARG4:NE - DNA:DA271:OP1	2.98895	Hydrogen Bond	Conventional Hydrogen Bond	PhaP5:ARG4:NE	H-Donor	DNA:DA271:OP1	H-Acceptor	24.991	93.857
PhaP5:LYS5:N - DNA:DG272:OP2	2.78232	Hydrogen Bond	Conventional Hydrogen Bond	PhaP5:LYS5:N	H-Donor	DNA:DG272:OP2	H-Acceptor	65.22	131.557
PhaP5:ALA6:N - DNA:DG272:OP2	2.759	Hydrogen Bond	Conventional Hydrogen Bond	PhaP5:ALA6:N	H-Donor	DNA:DG272:OP2	H-Acceptor	15.255	104.471
PhaP5:ASN8:ND2 - DNA:DG273:O6	3.35296	Hydrogen Bond	Conventional Hydrogen Bond	PhaP5:ASN8:ND2	H-Donor	DNA:DG273:O6	H-Acceptor	23.222	135.396
DNA:DA203:C5' - PhaP5:GLN96:OE1	2.89268	Hydrogen Bond	Carbon Hydrogen Bond	DNA:DA203:C5'	H-Donor	PhaP5:GLN96:OE1	H-Acceptor	33.064	126.925
DNA:DA204:C5' - PhaP5:GLN89:OE1	2.86056	Hydrogen Bond	Carbon Hydrogen Bond	DNA:DA204:C5'	H-Donor	PhaP5:GLN89:OE1	H-Acceptor	14.296	140.74
DNA:DC274:C4' - PhaP5:GLN100:OE1	3.196	Hydrogen Bond	Carbon Hydrogen Bond	DNA:DC274:C4'	H-Donor	PhaP5:GLN100:OE1	H-Acceptor	3.462	153.527
PhaP5:GLY7:CA - DNA:DG273:OP2	3.7716	Hydrogen Bond	Carbon Hydrogen Bond	PhaP5:GLY7:CA	H-Donor	DNA:DG273:OP2	H-Acceptor	41.424	125.202
PhaP5:GLY97:CA - DNA:DC274:OP1	2.83761	Hydrogen Bond	Carbon Hydrogen Bond	PhaP5:GLY97:CA	H-Donor	DNA:DC274:OP1	H-Acceptor	12.698	121.65
DNA:DG273:OP1 - PhaP5:TYR139	3.91721	Electrostatic	Pi-Anion	DNA:DG273:OP1	Negative	PhaP5:TYR139	Pi-Orbitals			33.73
PhaP5:GLU131:OE1 - DNA:DT195	4.73788	Electrostatic	Pi-Anion	PhaP5:GLU131:OE1	Negative	DNA:DT195	Pi-Orbitals			28.516

## Sheet: RpoE-DNA
Interaction types in molecular docking between RpoE (σ24 factor) and DNA, detected by BIOVIA Discovery Studio Visualizer
Name	Distance (Ǻ)	Category	Types	From	From chemistry	To	To chemistry	Angle XDA	Angle DAY	Theta
RpoE:ARG70:NH1 - DNA:DG210:OP2	3.58744	Hydrogen Bond;Electrostatic	Salt Bridge	RpoE:ARG70:NH1	H-Donor	DNA:DG210:OP2	H-Acceptor	55.681	111.284
RpoE:ARG182:NH2 - DNA:DC201:OP1	3.26399	Hydrogen Bond;Electrostatic	Salt Bridge	RpoE:ARG182:NH2	H-Donor	DNA:DC201:OP1	H-Acceptor	31.955	96.941
RpoE:ARG184:NH2 - DNA:DT270:OP2	3.13386	Hydrogen Bond;Electrostatic	Salt Bridge	RpoE:ARG184:NH2	H-Donor	DNA:DT270:OP2	H-Acceptor	45.318	105.188
RpoE:ARG188:NH2 - DNA:DT270:OP2	2.23029	Hydrogen Bond;Electrostatic	Salt Bridge	RpoE:ARG188:NH2	H-Donor	DNA:DT270:OP2	H-Acceptor	18.13	154.83
RpoE:ARG70:NH1 - DNA:DC209:OP2	4.58429	Electrostatic	Attractive Charge	RpoE:ARG70:NH1	Positive	DNA:DC209:OP2	Negative
RpoE:ARG92:NH2 - DNA:DG210:OP2	3.68622	Electrostatic	Attractive Charge	RpoE:ARG92:NH2	Positive	DNA:DG210:OP2	Negative
RpoE:LYS173:NZ - DNA:DG266:OP1	3.96645	Electrostatic	Attractive Charge	RpoE:LYS173:NZ	Positive	DNA:DG266:OP1	Negative
RpoE:LYS173:NZ - DNA:DT267:OP2	3.48645	Electrostatic	Attractive Charge	RpoE:LYS173:NZ	Positive	DNA:DT267:OP2	Negative
RpoE:ARG182:NH1 - DNA:DC201:OP2	4.95578	Electrostatic	Attractive Charge	RpoE:ARG182:NH1	Positive	DNA:DC201:OP2	Negative
RpoE:ARG184:NH1 - DNA:DT269:OP1	2.1724	Electrostatic	Attractive Charge	RpoE:ARG184:NH1	Positive	DNA:DT269:OP1	Negative
RpoE:ARG184:NH2 - DNA:DT269:OP2	4.69698	Electrostatic	Attractive Charge	RpoE:ARG184:NH2	Positive	DNA:DT269:OP2	Negative
RpoE:ARG188:NH1 - DNA:DT270:OP1	5.37456	Electrostatic	Attractive Charge	RpoE:ARG188:NH1	Positive	DNA:DT270:OP1	Negative
DNA:DA203:N6 - RpoE:GLU181:OE1	3.21238	Hydrogen Bond	Conventional Hydrogen Bond	DNA:DA203:N6	H-Donor	RpoE:GLU181:OE1	H-Acceptor	44.194	135.662
RpoE:ASP75:N - DNA:DT208:OP1	2.67454	Hydrogen Bond	Conventional Hydrogen Bond	RpoE:ASP75:N	H-Donor	DNA:DT208:OP1	H-Acceptor	49.423	144.122
RpoE:ASN91:ND2 - DNA:DC209:O3'	3.1827	Hydrogen Bond	Conventional Hydrogen Bond	RpoE:ASN91:ND2	H-Donor	DNA:DC209:O3'	H-Acceptor	32.67	106.095
RpoE:ARG92:NE - DNA:DG210:OP2	3.1012	Hydrogen Bond	Conventional Hydrogen Bond	RpoE:ARG92:NE	H-Donor	DNA:DG210:OP2	H-Acceptor	11.493	120.062
RpoE:TYR152:OH - DNA:DT268:OP1	2.92776	Hydrogen Bond	Conventional Hydrogen Bond	RpoE:TYR152:OH	H-Donor	DNA:DT268:OP1	H-Acceptor	55.782	114.577
RpoE:ARG177:NH2 - DNA:DA203:N7	2.33833	Hydrogen Bond	Conventional Hydrogen Bond	RpoE:ARG177:NH2	H-Donor	DNA:DA203:N7	H-Acceptor	58.517	90.116
RpoE:ARG70:NH2 - DNA:DC209	4.8258	Electrostatic	Pi-Cation	RpoE:ARG70:NH2	Positive	DNA:DC209	Pi-Orbitals			37.108
RpoE:ARG177:NH1 - DNA:DT268	4.27751	Electrostatic	Pi-Cation	RpoE:ARG177:NH1	Positive	DNA:DT268	Pi-Orbitals			39.368
RpoE:ARG177:NH2 - DNA:DT202	4.28974	Electrostatic	Pi-Cation	RpoE:ARG177:NH2	Positive	DNA:DT202	Pi-Orbitals			16.766
DNA:DC209:OP1 - RpoE:TRP84	3.61311	Electrostatic	Pi-Anion	DNA:DC209:OP1	Negative	RpoE:TRP84	Pi-Orbitals			30.097

## Sheet: PhaP4-RpoE-DNA
Interaction types in molecular docking between PhaP4-RpoE (σ24 factor)-DNA, detected by BIOVIA Discovery Studio Visualizer
Name	Distance (Ǻ)	Category	Types	From	From chemistry	To	To chemistry	Angle XDA	Angle DAY	Theta
PhaP4:ARG119:HH11 - DNA:DA204:OP1	3.22482	Hydrogen Bond;Electrostatic	Salt Bridge;Attractive Charge	PhaP4:ARG119:HH11	H-Donor;Positive	DNA:DA204:OP1	H-Acceptor;Negative	111.638	92.374
PhaP4:ARG131:HH21 - DNA:DT275:OP2	2.63916	Hydrogen Bond;Electrostatic	Salt Bridge;Attractive Charge	PhaP4:ARG131:HH21	H-Donor;Positive	DNA:DT275:OP2	H-Acceptor;Negative	136.247	111.243
PhaP4:LYS157:HZ3 - DNA:DA265:OP2	2.13512	Hydrogen Bond;Electrostatic	Salt Bridge;Attractive Charge	PhaP4:LYS157:HZ3	H-Donor;Positive	DNA:DA265:OP2	H-Acceptor;Negative	124.225	104.925
PhaP4:LYS164:HZ1 - DNA:DT213:OP1	1.89976	Hydrogen Bond;Electrostatic	Salt Bridge;Attractive Charge	PhaP4:LYS164:HZ1	H-Donor;Positive	DNA:DT213:OP1	H-Acceptor;Negative	150.346	111.877
PhaP4:ARG171:HH22 - DNA:DA215:OP2	2.26707	Hydrogen Bond;Electrostatic	Salt Bridge;Attractive Charge	PhaP4:ARG171:HH22	H-Donor;Positive	DNA:DA215:OP2	H-Acceptor;Negative	95.22	97.67
PhaP4:ARG182:HH11 - DNA:DT254:OP1	1.55448	Hydrogen Bond;Electrostatic	Salt Bridge;Attractive Charge	PhaP4:ARG182:HH11	H-Donor;Positive	DNA:DT254:OP1	H-Acceptor;Negative	158.039	101.918
RpoE:ARG102:NH2 - DNA:DC263:OP1	3.24992	Electrostatic	Attractive Charge	RpoE:ARG102:NH2	Positive	DNA:DC263:OP1	Negative
PhaP4:ARG119:NH1 - DNA:DA204:OP2	3.3204	Electrostatic	Attractive Charge	PhaP4:ARG119:NH1	Positive	DNA:DA204:OP2	Negative
PhaP4:ARG119:NH1 - DNA:DA205:OP2	5.09687	Electrostatic	Attractive Charge	PhaP4:ARG119:NH1	Positive	DNA:DA205:OP2	Negative
PhaP4:ARG129:NH2 - DNA:DA203:OP1	5.09789	Electrostatic	Attractive Charge	PhaP4:ARG129:NH2	Positive	DNA:DA203:OP1	Negative
PhaP4:ARG131:NH2 - DNA:DT276:OP2	5.3998	Electrostatic	Attractive Charge	PhaP4:ARG131:NH2	Positive	DNA:DT276:OP2	Negative
PhaP4:ARG154:NH1 - DNA:DA265:OP2	4.31683	Electrostatic	Attractive Charge	PhaP4:ARG154:NH1	Positive	DNA:DA265:OP2	Negative
PhaP4:LYS157:NZ - DNA:DG264:OP1	4.83908	Electrostatic	Attractive Charge	PhaP4:LYS157:NZ	Positive	DNA:DG264:OP1	Negative
PhaP4:ARG171:NH1 - DNA:DA214:OP2	3.47866	Electrostatic	Attractive Charge	PhaP4:ARG171:NH1	Positive	DNA:DA214:OP2	Negative
PhaP4:ARG171:NH2 - DNA:DA214:OP1	4.21854	Electrostatic	Attractive Charge	PhaP4:ARG171:NH2	Positive	DNA:DA214:OP1	Negative
PhaP4:ARG182:NH1 - DNA:DT255:OP2	4.43869	Electrostatic	Attractive Charge	PhaP4:ARG182:NH1	Positive	DNA:DT255:OP2	Negative
PhaP4:ARG182:NH2 - DNA:DT254:OP2	5.43334	Electrostatic	Attractive Charge	PhaP4:ARG182:NH2	Positive	DNA:DT254:OP2	Negative
PhaP4:ARG186:NH2 - DNA:DT254:OP1	4.11889	Electrostatic	Attractive Charge	PhaP4:ARG186:NH2	Positive	DNA:DT254:OP1	Negative
PhaP4:SER130:HG - DNA:DC274:OP1	2.42634	Hydrogen Bond	Conventional Hydrogen Bond	PhaP4:SER130:HG	H-Donor	DNA:DC274:OP1	H-Acceptor	130.387	129.309
PhaP4:ARG131:HE - DNA:DT275:OP2	2.48406	Hydrogen Bond	Conventional Hydrogen Bond	PhaP4:ARG131:HE	H-Donor	DNA:DT275:OP2	H-Acceptor	142.58	162.539
PhaP4:ARG171:HH12 - DNA:DA214:O5'	2.80302	Hydrogen Bond	Conventional Hydrogen Bond	PhaP4:ARG171:HH12	H-Donor	DNA:DA214:O5'	H-Acceptor	133.37	93.961
DNA:DA204:H5'1 - PhaP4:ASP146:OD2	2.04914	Hydrogen Bond	Carbon Hydrogen Bond	DNA:DA204:H5'1	H-Donor	PhaP4:ASP146:OD2	H-Acceptor	135.894	117.834
DNA:DA204:H3' - PhaP4:ASP146:OD1	2.89965	Hydrogen Bond	Carbon Hydrogen Bond	DNA:DA204:H3'	H-Donor	PhaP4:ASP146:OD1	H-Acceptor	120.888	92.678
DNA:DC263:H3' - PhaP4:GLU160:OE2	2.59518	Hydrogen Bond	Carbon Hydrogen Bond	DNA:DC263:H3'	H-Donor	PhaP4:GLU160:OE2	H-Acceptor	122.378	110.753
DNA:DC274:H3' - PhaP4:ARG129:O	2.72955	Hydrogen Bond	Carbon Hydrogen Bond	DNA:DC274:H3'	H-Donor	PhaP4:ARG129:O	H-Acceptor	166.702	115.488
RpoE:PRO103:HD1 - DNA:DG262:OP1	2.13307	Hydrogen Bond	Carbon Hydrogen Bond	RpoE:PRO103:HD1	H-Donor	DNA:DG262:OP1	H-Acceptor	153.236	121.112
PhaP4:ARG129:HD1 - DNA:DC274:O3'	2.29177	Hydrogen Bond	Carbon Hydrogen Bond	PhaP4:ARG129:HD1	H-Donor	DNA:DC274:O3'	H-Acceptor	150.593	104.198
PhaP4:SER130:HA - DNA:DC274:OP1	2.52388	Hydrogen Bond	Carbon Hydrogen Bond	PhaP4:SER130:HA	H-Donor	DNA:DC274:OP1	H-Acceptor	127.789	111.63
PhaP4:LYS157:HE2 - DNA:DG264:OP1	2.74882	Hydrogen Bond	Carbon Hydrogen Bond	PhaP4:LYS157:HE2	H-Donor	DNA:DG264:OP1	H-Acceptor	134.982	99.284
PhaP4:ARG182:HD1 - DNA:DT254:OP1	2.02378	Hydrogen Bond	Carbon Hydrogen Bond	PhaP4:ARG182:HD1	H-Donor	DNA:DT254:OP1	H-Acceptor	91.923	167.315
PhaP4:ARG182:HD2 - DNA:DT254:OP1	1.8527	Hydrogen Bond	Carbon Hydrogen Bond	PhaP4:ARG182:HD2	H-Donor	DNA:DT254:OP1	H-Acceptor	101.606	113.897

## Sheet: PhaP5-RpoE-DNA
Interaction types in molecular docking between PhaP5-RpoE (σ24 factor)-DNA, detected by BIOVIA Discovery Studio Visualizer
Name	Distance (Ǻ)	Category	Types	From	From chemistry	To	To chemistry	Angle XDA	Angle DAY
RpoE:ARG13:HH12 - RpoE:ASP27:OD2	2.73458	Hydrogen Bond;Electrostatic	Salt Bridge;Attractive Charge	RpoE:ARG13:HH12	H-Donor;Positive	RpoE:ASP27:OD2	H-Acceptor;Negative	140.315	159.043
RpoE:ARG149:HH22 - DNA:DG279:OP2	2.99907	Hydrogen Bond;Electrostatic	Salt Bridge;Attractive Charge	RpoE:ARG149:HH22	H-Donor;Positive	DNA:DG279:OP2	H-Acceptor;Negative	134.787	104.696
PhaP5:LYS5:HZ2 - DNA:DA278:OP1	2.9606	Hydrogen Bond;Electrostatic	Salt Bridge;Attractive Charge	PhaP5:LYS5:HZ2	H-Donor;Positive	DNA:DA278:OP1	H-Acceptor;Negative	162.032	123.176
PhaP5:LYS28:HZ1 - DNA:DC201:OP1	1.82875	Hydrogen Bond;Electrostatic	Salt Bridge;Attractive Charge	PhaP5:LYS28:HZ1	H-Donor;Positive	DNA:DC201:OP1	H-Acceptor;Negative	126.172	106.354
PhaP5:ARG64:HH21 - DNA:DT267:OP2	2.42587	Hydrogen Bond;Electrostatic	Salt Bridge;Attractive Charge	PhaP5:ARG64:HH21	H-Donor;Positive	DNA:DT267:OP2	H-Acceptor;Negative	91.626	121.904
RpoE:ARG149:NH1 - DNA:DA278:OP1	2.59827	Electrostatic	Attractive Charge	RpoE:ARG149:NH1	Positive	DNA:DA278:OP1	Negative
RpoE:ARG149:NH1 - DNA:DG279:OP1	5.5582	Electrostatic	Attractive Charge	RpoE:ARG149:NH1	Positive	DNA:DG279:OP1	Negative
RpoE:ARG149:NH2 - DNA:DA278:OP2	4.91946	Electrostatic	Attractive Charge	RpoE:ARG149:NH2	Positive	DNA:DA278:OP2	Negative
PhaP5:ARG24:NH1 - DNA:DC201:OP1	3.44371	Electrostatic	Attractive Charge	PhaP5:ARG24:NH1	Positive	DNA:DC201:OP1	Negative
PhaP5:LYS28:NZ - DNA:DT202:OP2	4.89414	Electrostatic	Attractive Charge	PhaP5:LYS28:NZ	Positive	DNA:DT202:OP2	Negative
PhaP5:ARG64:NH1 - DNA:DG266:OP1	2.83924	Electrostatic	Attractive Charge	PhaP5:ARG64:NH1	Positive	DNA:DG266:OP1	Negative
PhaP5:ARG64:NH2 - DNA:DG266:OP2	5.08073	Electrostatic	Attractive Charge	PhaP5:ARG64:NH2	Positive	DNA:DG266:OP2	Negative
PhaP5:ARG160:NH1 - DNA:DT202:OP2	2.15508	Electrostatic	Attractive Charge	PhaP5:ARG160:NH1	Positive	DNA:DT202:OP2	Negative
PhaP5:ARG160:NH1 - DNA:DA203:OP2	4.81845	Electrostatic	Attractive Charge	PhaP5:ARG160:NH1	Positive	DNA:DA203:OP2	Negative
PhaP5:ARG160:NH2 - DNA:DT202:OP1	5.46974	Electrostatic	Attractive Charge	PhaP5:ARG160:NH2	Positive	DNA:DT202:OP1	Negative
PhaP5:ARG165:NH1 - DNA:DG266:OP2	5.44717	Electrostatic	Attractive Charge	PhaP5:ARG165:NH1	Positive	DNA:DG266:OP2	Negative
PhaP5:ARG165:NH1 - DNA:DT267:OP2	5.10741	Electrostatic	Attractive Charge	PhaP5:ARG165:NH1	Positive	DNA:DT267:OP2	Negative
PhaP5:THR17:HG1 - DNA:DC277:OP1	2.53966	Hydrogen Bond	Conventional Hydrogen Bond	PhaP5:THR17:HG1	H-Donor	DNA:DC277:OP1	H-Acceptor	117.588	137.375
PhaP5:ARG164:HE - DNA:DA203:OP2	3.03841	Hydrogen Bond	Conventional Hydrogen Bond	PhaP5:ARG164:HE	H-Donor	DNA:DA203:OP2	H-Acceptor	109.466	132.979
PhaP5:GLN169:HE22 - DNA:DG266:OP2	2.05115	Hydrogen Bond	Conventional Hydrogen Bond	PhaP5:GLN169:HE22	H-Donor	DNA:DG266:OP2	H-Acceptor	114.503	125.925
PhaP5:THR17:HA - DNA:DC277:OP1	1.89659	Hydrogen Bond	Carbon Hydrogen Bond	PhaP5:THR17:HA	H-Donor	DNA:DC277:OP1	H-Acceptor	125.602	147.516
PhaP5:ARG24:HD2 - DNA:DC201:OP1	2.90846	Hydrogen Bond	Carbon Hydrogen Bond	PhaP5:ARG24:HD2	H-Donor	DNA:DC201:OP1	H-Acceptor	131.12	106.204
PhaP5:ARG64:HD1 - DNA:DG266:OP1	3.00427	Hydrogen Bond	Carbon Hydrogen Bond	PhaP5:ARG64:HD1	H-Donor	DNA:DG266:OP1	H-Acceptor	129.498	132.68
PhaP5:ARG165:HD1 - DNA:DG266:OP2	1.91945	Hydrogen Bond	Carbon Hydrogen Bond	PhaP5:ARG165:HD1	H-Donor	DNA:DG266:OP2	H-Acceptor	160.745	117.35
DNA:DG199 - RpoE:LEU112	5.44457	Hydrophobic	Pi-Alkyl	DNA:DG199	Pi-Orbitals	RpoE:LEU112	Alkyl
DNA:DA271 - RpoE:VAL113	4.86001	Hydrophobic	Pi-Alkyl	DNA:DA271	Pi-Orbitals	RpoE:VAL113	Alkyl
